# Supplementary material for: Comparative Analysis of Chloroplast Genomes for the Genus Manglietia Blume (Magnoliaceae): Molecular Structure and Phylogenetic Evolution
Source: Genes (Basel). 2024 Mar 26;15(4):406. doi: 10.3390/genes15040406 (PMC11048997; doi:10.3390/genes15040406)
Supplement: Supplementary file 1 [file genes-15-00406-s001.zip]

Archive with 2 entries (2 files):
- genes-2915740-supplementary-ST.pdf
- genes-2915740-supplementary.xlsx
